# Supplementary material for: Biological and Teratogenic Evaluations of Nitrogen Heterocycles for Anticancer Therapy
Source: Pharmaceuticals (Basel). 2026 Mar 1;19(3):405. doi: 10.3390/ph19030405 (PMC13028858; doi:10.3390/ph19030405)
Supplement: Supplementary file 1 [file pharmaceuticals-19-00405-s001.zip]

Archive with 1 entries (1 files):
- pharmaceuticals-4161196-supplementary.pdf
